# Supplementary material for: Gender Differences in Attachment Anxiety and Avoidance and Their Association with Psychotherapy Use—Examining Students from a German University
Source: Behav Sci (Basel). 2022 Jun 22;12(7):204. doi: 10.3390/bs12070204 (PMC9312160; doi:10.3390/bs12070204)
Supplement: Supplementary file 1 [file behavsci-12-00204-s001.zip]

Archive with 1 entries (1 files):
- behavsci-1765453-supplementary.pdf
